# Supplementary material for: African Swine Fever Outbreaks in Lithuanian Domestic Pigs in 2019
Source: Animals (Basel). 2022 Jan 4;12(1):115. doi: 10.3390/ani12010115 (PMC8749716; doi:10.3390/ani12010115)
Supplement: Supplementary file 1 [file animals-12-00115-s001.zip]

Archive with 2 entries (1 files):
- animals-1366090-supplementary/
- animals-1366090-supplementary/Supplementary Material Document S1 questionnaire.pdf
